# Supplementary material for: Synthesis and Biological Evaluation of a Series of New Hybrid Amide Derivatives of Triazole and Thiazolidine-2,4-dione
Source: Pharmaceuticals (Basel). 2024 Jun 3;17(6):723. doi: 10.3390/ph17060723 (PMC11206592; doi:10.3390/ph17060723)
Supplement: Supplementary file 1 [file pharmaceuticals-17-00723-s001.zip]

Archive with 1 entries (1 files):
- SUPPORTING INFORMATION-v5.pdf
